# Supplementary material for: The Expression and Prognostic Roles of MCMs in Pancreatic Cancer
Source: PLoS One. 2016 Oct 3;11(10):e0164150. doi: 10.1371/journal.pone.0164150 (PMC5047525; doi:10.1371/journal.pone.0164150)
Supplement: S1 File — (XLSX) [file pone.0164150.s001.xlsx]

## Sheet: Sheet1
MCM1	MCM2	MCM3	MCM4	MCM5	MCM6	MCM7	MCM8	MCM9	MCM10
10.9492	8.8135	10.6532	7.9089	9.9504	9.1239	10.8792	6.3999	4.1553	4.6769
10.1358	11.0719	10.7489	10.4595	10.1405	9.9931	11.8699	7.8611	5.6538	5.8481
10.9473	10.9714	11.6044	10.1082	11.5683	10.5677	11.8575	8.6562	6.055	7.084
10.5942	8.5577	10.5509	8.8308	9.3084	9.383	10.5857	7.0748	4.7783	4.9377
10.3153	7.9849	10.3655	8.3944	9.715	8.6881	10.5595	7.3551	6.7523	4.0048
11.074	7.2776	9.7299	7.2229	8.5062	8.3128	10.7566	6.3444	4.0521	2.1584
10.2223	8.6324	10.6077	9.6601	9.251	9.5158	10.1822	7.2759	6.1805	5.4205
9.9415	9.3225	10.4061	9.8722	10.1584	9.6124	10.6917	7.4111	5.2544	6.7838
10.0793	9.6715	10.7989	10.5566	9.785	9.7306	11.919	8.4053	5.269	5.1887
10.9078	8.849	10.6488	9.2478	10.1471	9.9168	10.9678	6.9022	4.2162	5.9142
10.2772	9.7607	10.3848	10.2113	10.3621	10.0855	10.8034	7.4654	4.6166	7.2376
10.6123	8.9851	10.5129	9.0591	9.4583	9.2366	10.1267	7.1325	5.9571	4.8848
10.0886	10.1033	10.5562	10.3572	10.3121	9.8403	13.5819	7.5547	5.8018	5.9629
10.0275	9.018	9.9038	8.8374	9.604	9.2796	9.9039	6.8938	3.6956	5.8657
10.4042	9.2027	10.6094	9.167	10.366	9.4294	11.0593	6.9051	4.9548	6.2255
10.4761	10.1323	11.4713	9.8177	11.3028	10.6324	11.4507	7.8742	6.9814	6.9283
11.325	8.0463	9.988	8.4239	9.2578	9.8906	9.9236	6.6192	5.6985	3.5049
10.0719	9.7667	10.2939	9.8679	10.2951	9.8492	11.1787	7.2025	4.6449	5.709
10.5779	9.2031	10.7685	8.9871	9.7305	9.6112	10.7796	7.6541	5.5121	6.0212
9.6109	8.1804	10.5066	8.0393	8.7921	9.7267	10.1664	6.5792	4.9904	5.8026
10.7421	9.1716	10.3243	9.3708	9.8192	9.6443	11.4708	7.1342	5.5039	5.8276
10.0609	8.8919	10.9597	8.9548	9.1477	9.0491	10.951	7.5097	5.3465	5.68
10.6761	9.205	10.7098	9.8476	9.85	9.3059	10.8191	7.5343	5.5653	5.7698
10.7864	9.0037	10.5794	9.3708	9.6633	9.3561	10.2843	6.8744	5.1569	5.5844
10.7955	8.9978	10.8458	8.3531	10.3056	9.3509	11.4805	5.5444	5.7271	4.6219
10.1352	8.3902	10.1858	8.7225	9.6898	8.8859	10.874	7.7214	6.2165	5.1318
11.1066	8.0381	10.2559	8.3549	9.5757	9.1375	10.3178	6.4062	5.8515	3.8088
10.7073	9.0857	10.6255	9.505	9.9281	9.6603	10.9101	7.1654	5.4901	6.1647
10.8644	9.0431	11.0148	8.9998	9.8995	9.4916	10.3737	7.3453	5.9548	6.2302
10.0525	9.0973	10.1473	9.7793	9.3991	9.4864	10.7465	7.4689	4.9038	5.7357
10.4121	9.5463	11.1418	9.9891	9.8185	9.868	11.1907	8.4354	6.4682	6.6874
10.3588	8.4907	10.9331	9.0665	9.8737	9.1587	10.8972	6.4793	6.4927	5.8269
10.5033	9.3543	10.5511	9.6803	9.7963	9.7709	9.9841	7.1406	6.1173	5.9115
10.2357	8.5525	10.995	9.2675	9.8726	9.2599	10.9694	7.5377	6.7506	5.6755
10.3064	8.6546	10.7935	8.9674	9.6018	9.0575	10.6768	6.8338	6.2195	6.5392
10.7522	8.8519	10.7021	9.1545	9.9122	9.449	10.5586	7.4543	5.6904	5.3438
9.8772	7.8534	10.1621	7.7929	8.9384	7.8864	11.2657	6.4536	2.9123	1.9882
10.1842	8.5785	10.4283	8.9983	10.0845	9.1546	10.4147	6.7938	6.2154	5.5362
10.5211	8.1513	10.2795	8.7329	9.6638	9.4859	10.2721	7.2234	6.1681	4.8985
9.8793	8.4574	10.2373	8.9696	8.6334	9.1122	11.0332	7.7224	6.9697	5.8391
10.2464	10.7093	11.2903	11.3508	10.7687	10.3852	11.9482	7.6829	5.8622	8.2205
11.4809	8.9403	10.576	8.8477	9.3623	9.7152	10.7377	7.097	5.5704	5.9985
10.2319	8.4342	10.0651	8.9567	9.781	8.5426	10.2991	7.1512	6.2455	2.8353
10.3162	8.9523	10.7943	9.1566	9.294	9.186	10.5387	6.3955	5.8376	5.9536
11.0138	9.412	10.8464	8.8604	11.3414	9.8447	10.8586	7.3459	5.8557	5.8017
12.1461	9.1645	10.7743	8.6052	9.7383	10.0076	10.7169	6.9729	5.6462	5.3667
10.6361	9.0499	10.3984	9.4583	9.7525	9.0945	10.6415	6.7603	5.0264	5.5173
9.8348	8.9701	10.7184	9.2475	10.0742	9.4259	10.7547	7.3396	5.1748	5.9873
10.0722	8.3714	10.6166	9.1975	9.6393	9.4317	10.0516	6.6592	5.7207	5.1586
9.8428	8.982	10.5554	9.6621	9.8482	9.5457	10.3033	7.0291	5.851	5.2009
10.5787	8.5516	9.6864	8.9786	9.0216	8.1931	10.3454	7.0834	5.5749	5.491
10.4238	8.5032	10.2687	8.3503	9.7499	8.9635	10.1952	7.1513	6.3101	3.5565
10.1485	8.5626	9.8704	9.2565	9.7408	8.3581	10.4481	7.6504	4.4226	3.3344
10.6042	9.855	10.912	10.2649	11.1736	10.2755	11.8042	7.6822	4.9318	6.203
10.6148	8.6308	10.2491	8.8058	9.3096	9.0949	10.601	7.1969	5.7158	5.902
11.2286	7.8669	10.1456	8.2009	8.8866	9.2425	9.702	6.2607	5.4674	3.0759
10.6621	9.2322	10.6848	9.5589	10.0899	9.7029	10.637	6.8521	5.9554	5.5643
11.1662	9.5921	11.3046	9.9683	10.2218	9.785	12.3891	7.7454	6.3426	6.818
10.8979	9.1553	10.2113	9.9426	9.2726	9.7436	10.3191	7.5997	5.1246	6.4987
10.3343	8.4169	10.0561	8.8688	9.2737	9.0984	10.2906	7.5637	6.1812	4.9677
10.65	8.7583	10.4307	9.3407	9.3881	9.2202	11.2266	7.0577	5.3836	6.0685
9.9613	7.9157	10.1846	8.4863	9.6328	8.7714	10.2973	7.3377	6.2336	4.9208
10.4108	9.1477	10.5471	10.2589	9.4146	9.8575	11.1173	8.0234	5.9103	5.6859
10.8223	9.4987	10.991	9.9236	9.9688	9.7615	10.7684	7.2912	5.9729	6.7993
10.7179	9.091	11.0363	9.3163	10.3753	9.823	10.6749	7.6548	5.6164	5.7628
10.3882	8.5629	10.1467	8.8142	9.6797	9.2243	10.4192	7.132	5.0607	5.0607
10.3784	9.9844	11.1282	9.8588	10.9001	10.0409	11.2434	8.1108	6.2608	6.6117
9.6585	10.2729	10.702	10.0017	10.5001	9.6904	11.5775	6.9479	6.1028	7.1214
10.5761	9.5638	10.2336	10.0782	10.45	9.2747	11.4148	7.3161	6.3866	5.5095
10.3437	8.8055	10.7855	8.69	9.8142	8.9869	10.7637	7.6345	5.6469	6.8946
10.6342	9.2621	10.3166	9.6916	9.9882	9.7134	10.6368	7.4477	6.2175	6.2175
10.3314	8.1666	9.8124	7.572	8.8268	7.8519	10.9143	6.0061	4.9047	2.7862
10.4527	9.3174	10.6165	9.3141	10.404	9.8024	10.9245	7.2692	5.5472	6.3509
10.6924	9.6251	10.7035	10.1102	10.1753	9.9364	10.6326	6.8844	5.1014	5.9604
10.2445	8.9534	10.2899	9.0553	11.0573	9.1632	10.8421	6.9056	4.3323	5.6106
9.9721	9.0562	10.5669	8.935	10.1188	9.1437	10.5573	6.9253	6.0981	5.5486
12.1569	8.7471	10.8119	8.9136	9.3538	9.195	10.9246	7.2222	5.6918	5.2918
10.1507	10.5939	10.6003	10.1217	10.411	9.6203	11.4555	7.6311	5.7582	6.9989
10.6856	8.5729	10.711	9.227	10.2606	9.6493	10.7416	6.6294	6.1441	5.5938
10.5989	9.8075	10.4676	10.214	10.2601	9.8226	10.5257	8.1545	5.8355	6.6795
10.6795	9.5232	10.3116	9.6721	10.1571	10.0664	10.8548	7.1593	4.8598	6.8221
10.2349	9.3262	10.7368	9.4903	9.8339	9.5623	10.2767	7.3265	5.9044	6.6611
10.1602	10.525	11.1593	10.0129	10.1002	9.9581	11.4427	6.3514	5.6202	7.5905
9.7673	7.6211	9.7794	8.3057	8.0052	8.3336	10.6862	7.0663	3.7979	3.1469
10.4621	9.1807	10.7769	9.3785	10.0775	9.749	11.0857	6.271	3.7399	5.282
10.0358	8.1596	10.4181	8.6251	9.862	9.1111	10.5889	6.068	6.1251	5.3981
10.3291	9.4861	10.5544	10.0273	9.1919	9.8682	10.8502	7.6197	5.2417	6.9049
10.5045	8.7959	10.6856	9.5025	9.7301	9.8643	10.1851	7.1978	5.6774	5.653
11.1443	9.6428	11.0682	9.2883	11.033	10.013	11.2606	7.3049	5.4064	5.9232
9.7857	9.4078	10.6955	10.7573	10.1109	9.4058	11.6499	8.4923	5.762	6.4178
10.738	10.2715	10.8521	10.96	10.3184	10.833	11.0524	7.8002	5.3076	7.6029
10.8024	8.4913	10.6728	8.9698	9.2785	9.2251	10.3046	7.4102	5.6395	4.5185
10.5853	8.7158	10.656	9.3863	10.0252	8.9798	10.6779	7.513	5.1009	5.6124
10.8616	8.7446	11.0438	9.1027	9.8019	9.4131	10.6148	6.7255	5.403	5.1257
11.1724	9.1213	10.7312	8.8539	10.8897	9.775	10.8676	7.3907	6.5388	5.1402
10.4893	8.9864	10.7064	9.8464	9.6221	9.6324	10.52	7.8511	5.7955	6.5433
10.8513	9.5001	10.6171	9.4762	10.0484	9.7117	11.0679	7.5139	5.8446	6.1565
9.7882	9.6156	10.1034	10.1701	9.8217	9.4994	11.087	7.0292	5.7678	5.9587
10.4059	8.495	10.3474	9.6836	9.0824	9.4455	10.554	7.7703	5.3536	5.7984
10.502	8.9148	10.5709	9.59	9.2858	9.6937	10.5183	7.7038	6.3873	6.0574
10.6869	9.2705	11.0104	9.8091	10.3597	9.7523	10.7862	7.2932	5.9737	6.0294
10.6755	8.3098	10.3001	8.8775	9.5071	9.3865	9.9958	6.9279	6.2826	4.4319
10.8715	10.1163	11.5268	10.8999	10.6878	10.3092	11.3245	7.8483	5.5039	8.7969
10.5646	8.9694	10.5172	9.3844	10.0864	9.6388	10.6837	7.0424	5.7786	5.4471
11.0906	9.7227	11.086	9.2984	10.1988	9.9686	10.8151	6.6827	4.9369	5.6406
10.0974	9.0902	10.1519	9.8315	9.7784	9.482	11.2685	6.5988	4.9162	5.7626
10.4849	8.541	10.5974	9.1243	9.1889	9.0919	10.2422	7.1529	6.0698	5.313
10.5255	8.5064	10.685	8.7237	9.941	9.2047	10.4026	7.1961	6.2612	5.9608
10.2336	8.9491	10.4106	9.1032	9.8947	9.2446	10.2914	7.2453	4.9609	4.7808
10.5062	11.1451	10.9783	9.5656	9.0709	9.6355	10.4426	7.2152	5.8896	6.5982
10.9452	8.8851	10.3912	9.115	9.697	9.9999	10.1584	7.3345	5.2485	4.9249
10.9749	8.0747	10.3735	9.0024	9.2937	9.593	10.181	6.5694	5.8878	5.5206
11.0622	9.2101	10.8492	9.8546	10.0018	9.6415	10.91	7.6569	5.665	6.4244
10.5905	9.9476	10.2326	10.4475	10.0041	9.9089	10.3719	7.2201	5.4776	5.6786
10.3048	8.8398	10.4711	9.2809	10.1535	9.3656	10.644	6.9966	5.9682	5.2699
10.4184	9.5256	10.7861	8.8105	9.5964	9.7133	11.4784	6.4209	4.3463	6.6181
10.2389	9.1979	11.0944	8.9656	10.3408	9.8116	11.3151	6.7996	5.0276	5.1847
9.8053	10.6782	10.6653	10.6439	10.5155	10.3647	11.8237	8.3773	6.4049	8.4758
10.5674	9.3253	11.087	10.3281	9.8488	9.8283	10.6748	7.6907	6.4695	6.7495
11.2028	8.2056	10.0897	8.5041	9.999	9.2993	10.2901	6.2719	5.2905	4.9868
10.7548	9.3704	10.9949	7.8038	10.3898	9.4025	11.5459	6.8969	5.3477	6.4978
10.933	8.536	10.6382	9.0123	9.9156	9.5942	10.5718	6.8405	5.4115	4.3502
11.3512	8.148	10.3958	8.9434	9.3716	9.1283	10.0006	6.8564	5.7436	5.0215
10.7794	8.4488	10.4538	8.976	9.5204	9.1378	10.3334	6.9913	6.2795	4.5493
10.6747	8.5551	10.5185	9.3683	9.3038	9.7201	10.3556	7.8531	6.5019	5.3742
9.6772	9.5935	10.6438	10.1874	10.6831	10.0847	10.9988	7.6098	5.7143	6.4429
10.655	10.1181	11.1272	9.6376	11.4328	9.8197	11.6067	7.9422	7.0115	6.0513
9.8266	9.8284	9.5214	9.9192	10.1008	9.3842	11.0822	7.7127	4.0183	6.5271
10.5668	9.1316	12.7253	8.4914	10.2098	9.5541	10.537	6.8608	5.3788	5.9283
10.8313	9.9767	11.0601	9.9264	10.3789	10.2973	11.0077	6.8428	5.0097	6.0831
10.0205	10.1295	10.4502	11.0049	10.476	10.0048	11.5618	7.5387	5.5401	6.0366
10.1819	9.9237	10.8649	10.4221	10.3663	9.8992	11.2564	7.9446	5.3628	7.8267
9.9299	10.7372	11.418	11.9803	10.8208	10.6993	11.6017	7.4893	5.4065	7.6179
10.4465	8.9056	10.4521	9.1369	9.7906	9.4042	10.6807	7.1972	5.7549	5.2037
10.7628	9.4126	11.4149	10.1124	9.203	9.6999	10.7548	7.306	5.1833	6.5095
10.6431	8.6966	10.4114	8.8837	9.5935	9.1421	10.1936	6.6724	6.2528	3.5958
10.2157	9.2431	10.9398	9.089	10.1455	9.3833	10.6399	6.4696	5.5709	6.0733
10.1936	9.3156	10.3649	9.4897	9.4275	9.5391	10.5268	7.3653	5.2937	5.0088
10.3243	9.2181	10.3623	9.783	9.9498	9.3603	10.3449	6.4932	5.1401	6.3791
10.8157	10.0022	11.4388	9.4183	9.9096	10.1817	10.8046	7.8053	5.3935	7.1617
10.6944	8.1322	10.507	8.898	9.0319	9.6638	9.9821	6.6933	5.6498	5.2591
11.2389	11.3235	11.3703	10.262	11.3497	10.383	12.123	7.8874	4.9171	7.3872
10.1286	9.5677	11.0094	10.5764	10.1893	10.0702	11.1514	7.6403	6.4681	7.0571
10.4755	8.268	10.7169	9.4569	9.1706	9.3157	10.752	5.451	5.3431	5.8693
10.7368	9.4413	10.6463	9.5861	9.3692	9.177	10.8303	7.0453	5.9582	6.5163
9.8618	11.1581	10.7641	10.6737	10.4093	10.7514	10.853	8.1791	3.8783	7.3163
10.4171	9.597	11.3022	10.1985	9.7646	9.0662	11.4896	6.9472	5.7533	6.3983
10.088	8.5993	11.3085	9.9287	9.4496	9.9118	10.8023	7.5065	6.6667	6.5425
10.5039	9.099	10.8305	8.5998	9.9333	9.4387	10.7661	7.1851	5.2501	5.6806
10.5622	10.695	11.1284	10.4674	9.9672	9.4459	11.7007	7.8906	4.9223	6.7995
10.3527	9.3229	10.384	8.2236	9.0893	8.829	10.97	5.5469	3.8906	3.1667
10.0749	7.6659	9.784	7.7629	8.2752	7.3378	10.3771	6.5852	4.7818	1.6162
10.6423	10.3387	11.8016	10.5965	10.7459	10.0753	12.156	7.8986	5.329	6.9367
9.9785	8.665	10.5215	8.6112	9.8792	8.9107	10.4656	6.0545	5.8358	4.8879
10.7406	10.1052	11.4605	10.7743	10.5261	10.2533	11.7951	7.746	4.9748	6.7675
10.6039	8.7287	10.5968	9.1826	9.5561	9.9023	10.15	6.6527	5.3829	5.5103
9.5516	9.5782	10.6044	9.5697	9.7893	9.4104	11.3904	7.8475	5.5989	6.621
10.3539	8.4489	10.5033	8.4721	9.6147	8.7667	10.8748	7.1902	5.7158	5.0073
10.1478	8.2085	10.489	9.3231	9.3845	8.9317	10.7028	7.3279	5.957	5.2948
10.4908	7.9353	10.1451	8.7446	9.3177	9.4888	9.5755	6.7223	5.8765	4.5782
10.7003	11.3294	11.9954	11.0788	12.1326	11.6629	12.042	9.0871	4.852	8.0588
10.6185	9.2744	10.6515	8.9993	10.4629	9.3726	10.6951	6.9197	6.0599	5.3158
10.788	9.5712	11.1157	10.1553	10.2758	9.6806	10.8676	7.8843	4.8853	7.076
10.3511	8.7135	10.9364	9.3123	9.4999	9.0616	10.4386	7.302	5.0411	5.7687
10.2359	9.1091	11.1243	9.2854	9.5331	9.6116	10.6675	7.2588	5.1687	6.291
