# Supplementary material for: The Expression and Prognostic Roles of MCMs in Pancreatic Cancer
Source: PLoS One. 2016 Oct 3;11(10):e0164150. doi: 10.1371/journal.pone.0164150 (PMC5047525; doi:10.1371/journal.pone.0164150)
Supplement: S2 File — (XLSX) [file pone.0164150.s002.xlsx]

## Sheet: Sheet1
OS	OS_IND	RFS	RFS_IND	Age	Gender	Histology stage	pathologic_N	pathologic_T	pathologic_stage
292	1	292	0	82	MALE	3	N1	T3	Stage IIB
969	0	728	1	55	FEMALE	3	N0	T3	Stage IIA
377	0			75	MALE	2	N1	T3	Stage IIB
440	0	439	1	43	MALE	2	N1	T3	Stage IIB
8	0	8	0	76	MALE	3	N1	T2	Stage IIB
2084	0	2084	0	62	FEMALE	2	NX-N0	T2	Stage IB
518	1	340	1	57	MALE	1	N1	T3	Stage IIB
874	0	874	0	66	FEMALE	2	N0	T1	Stage IA
485	1	150	1	71	MALE	3	N1	T3	Stage IIB
706	0	706	0	69	MALE	2	N0	T4	Stage III
460	1	460	0	64	FEMALE	3	N1	T3	Stage IIB
476	1	476	0	80	MALE	2	N1	T2	Stage IIB
392	0	259	1	56	FEMALE	3	N1	T3	Stage IIB
470	1	393	1	44	FEMALE	3	N1	T3	Stage IIB
1612	0	1612	0	57	MALE	1	N0	T1	Stage IA
21	0	21	0	74	FEMALE	1	N0	T3	Stage IIA
404	0	404	0	49	MALE	2	N1	T3	Stage IIB
277	1			56	MALE	3	N1	T3	Stage IIB
286	0	258	1	43	MALE	3	N1	T1	Stage IIB
31	1	31	0	65	FEMALE	2	N1	T3	Stage IIB
718	0	718	0	45	MALE	2	N1	T3	Stage IIB
2016	0	2016	0	61	FEMALE	3	N1	T3	Stage IIB
517	0	517	0	76	MALE	2	N0	T3	Stage IIA
586	0	586	0	65	MALE	2	N0	T3	Stage IIA
652	1	126	1	74	MALE	3	N1	T3	Stage IIB
430	1			73	MALE	3	N1	T3	Stage IIB
164	0			57	FEMALE	2	N1	T3	Stage IIB
627	1			70	FEMALE	1	N1	T3	Stage IIB
729	0	729	0	48	MALE	2	N1	T2	Stage IIB
482	0	482	0	77	MALE	2	N0	T3	Stage IIA
691	1	443	1	73	MALE	3	N1	T3	Stage IIB
378	0	378	0	71	FEMALE	2	N1	T3	Stage IIB
603	1	581	1	64	FEMALE	2	N1	T3	Stage IIB
396	0	396	0	53	MALE	2	N0	T3	Stage IIA
484	0	484	0	71	MALE	2	N1	T3	Stage IIB
1037	0	1037	0	40	MALE	2	N0	T1	Stage IA
1383	0	1383	0	52	MALE	1	N1	T3	Stage IIB
660	0	660	0	58	FEMALE	2	N1	T2	Stage IIB
8	0	8	0	65	MALE	2	N0	T3	Stage IIA
473	1	473	0	68	MALE	3	N0	T3	Stage IIA
95	1	95	0	77	MALE	3	N1	T3	Stage IIB
353	1	353	0	48	MALE	2	NX-N0	T3	Stage IIA
295	0	295	0	70	MALE	1	N1	T3	Stage IIB
677	0	677	0	61	MALE	3	N0	T3	Stage IIA
416	0	416	0	58	MALE	2	N1	T3	Stage IIB
330	0	330	0	77	MALE	1	N1	T3	Stage IIB
584	0			48	FEMALE	2	N0	T3	Stage IIA
66	1	66	0	65	MALE	3	N1	T3	Stage IIB
467	1	467	0	73	FEMALE	2	N1	T3	Stage IIB
724	0	724	0	49	FEMALE	2	N1	T3	Stage IIB
1130	1			65	MALE	2	N1	T3	Stage IIB
287	0	287	0	65	MALE	1	N1	T2	Stage IIB
932	0	932	0	67	MALE	1	N0	T2	Stage IB
385	0	378	1	72	FEMALE	2	N1	T3	Stage IIB
245	0	245	0	35	MALE	3	N1	T3	Stage IIB
161	0	161	0	66	FEMALE	2	N1	T3	Stage IV
695	1			76	FEMALE	3	N1	T3	Stage IIB
194	0	194	0	75	MALE	3	N1b	T3	Stage IIB
614	1	364	1	66	MALE	2	N1	T3	Stage IIB
299	1	299	0	54	FEMALE	2	N0	T3	Stage IIA
405	0	405	0	56	MALE	2	N0	T3	Stage IIA
363	0	363	0	54	MALE	1	N1	T3	Stage IIB
123	1	123	0	80	MALE	3	N1	T3	Stage IIB
233	1	214	1	79	FEMALE	2	N1	T3	Stage IIB
635	0	635	0	64	FEMALE	2	N1	T3	Stage IIB
350	0	350	0	59	MALE	2	N1	T3	Stage IIB
431	0	431	0	68	MALE	2	N1	T3	Stage IIB
393	1	393	0	74	FEMALE	2	N1	T3	Stage IIB
41	1	41	0	65	MALE	3	N1	T3	Stage IIB
183	1	183	0	50	MALE	2	N1	T3	Stage IIB
21	0	21	0	65	FEMALE	2	N1	T3	Stage IIB
2558	0	2558	0	39	FEMALE	1		T1	Stage I
179	1	179	0	69	FEMALE	2	N1	T3	Stage IIB
219	1			56	FEMALE	2	N0	T2	Stage IB
511	1			54	FEMALE	1	N1b	T3	Stage IIB
657	0	657	0	72	MALE	3	N1	T3	Stage IIB
319	0			72	FEMALE	2	N1	T3	Stage IIB
239	1	74	1	64	FEMALE	3	N1	T3	Stage IIB
2285	0	2285	0	67	MALE	3	N1	T3	Stage IIB
4	0	4	0	61	FEMALE	1	N1	T3	Stage IIB
388	0			73	FEMALE	2	N1	T3	Stage III
28	0	28	0	72	MALE	3	N1	T3	Stage IIB
483	0	483	0	81	MALE	3	N1	T3	Stage IIB
967	0	967	0	59	FEMALE	1	N0	T2	Stage IB
481	1	481	0	85	FEMALE	1	N1	T3	Stage IIB
1059	1	1059	0	71	MALE	2	N1	T2	Stage IIB
593	1	593	0	52	FEMALE	2	N1	T3	Stage IIB
648	0	525	1	49	FEMALE	1	N1	T3	Stage IIB
568	1			81	FEMALE	2	N1b	T3	Stage IIB
250	1	230	1	57	MALE	2	N1	T3	Stage IIB
117	1			64	MALE	3	N0	T3	Stage IIA
607	1	160	1	55	MALE	2	N1	T3	Stage IIB
12	1			64	MALE	2	N1	T3	Stage IIB
676	0	676	0	73	MALE	2	N0	T3	Stage IIA
338	0	318	1	67	MALE	1	N1	T3	Stage IIB
378	1	378	0	69	FEMALE	1	N1	T3	Stage IIB
366	1	184	1	50	FEMALE	2	N1	T3	Stage IIB
666	0	593	1	63	MALE	2	N1	T3	Stage IIB
522	0	486	1	59	MALE	2	N1	T3	Stage IIB
366	1	366	0	61	MALE	2	N1	T3	Stage IIB
438	0	327	1	60	FEMALE	3	N0	T3	Stage IIA
75	0			79	FEMALE	1	N1	T4	Stage III
525	0	291	1	75	FEMALE	2	N1	T3	Stage IIB
225	0	225	0	84	FEMALE	2	N1	T3	Stage IIB
738	1	738	0	61	FEMALE	2	N1	T3	Stage IIB
684	1	684	0	56	MALE	2	N1	T3	Stage IIB
454	0	454	0	73	MALE	3	N0	T1	Stage IA
95	0	95	0	64	FEMALE	1	N1	T3	Stage IB
313	1	290	1	63	FEMALE	3	N1	T3	Stage IIB
80	0	80	0	71	MALE	3	N1	T3	Stage IIB
33	0	33	0	55	FEMALE	2	N1	T3	Stage IIB
1502	1	1210	1	44	FEMALE	1	N1	T3	Stage IIB
2182	1			71	MALE	2	N0	T3	Stage IIA
598	1			73	MALE	3	N0	T2	Stage IB
365	1	276	1	71	MALE	2	N1	T3	Stage IIB
661	1	228	1	77	MALE	1	N1	T3	Stage IIB
9	0	9	0	60	FEMALE	2	N0	T2	Stage IB
278	1	129	1	48	FEMALE	3	N1	T3	Stage IIB
151	1	151	0	84	FEMALE	1	N0	T1	Stage IA
350	0	350	0	59	MALE	2	N1	T3	Stage IIB
267	1	146	1	75	MALE	1	N0	T3	Stage IIA
491	0	491	0	68	FEMALE	2	N1	T3	Stage IIB
216	1	216	0	64	MALE	1	N1	T3	Stage IIB
230	1	185	1	63	FEMALE	3	N1	T3	Stage IIB
486	1	486	0	53	FEMALE	2	N1	T3	Stage IIB
103	1	103	0	66	MALE	3	N1	T3	Stage IIB
421	1	363	1	88	FEMALE	3	N1	T3	Stage IIB
293	1			75	MALE	2	N0	T3	Stage IIA
379	0	379	0	64	FEMALE	1	N0	T3	Stage IIA
977	0	977	0	78	FEMALE	2	N1	T3	Stage IIB
144	1	144	0	74	FEMALE	2	N0	T2	Stage IB
308	1			47	MALE	2	N1	T3	Stage IIB
153	1	92	1	81	FEMALE	3	N1	T3	Stage IIB
421	1	363	1	88	FEMALE	3	N1	T3	Stage IIB
334	1	183	1	57	MALE	2	N1	T3	Stage IIB
392	0	259	1	56	FEMALE	3	N1	T3	Stage IIB
394	1	394	0	49	FEMALE	2	N0	T4	Stage III
458	1			65	MALE	3	N1	T3	Stage IIB
224	1	224	0	69	FEMALE	3	N1	T3	Stage IIB
666	1			41	MALE	2	N1	T3	Stage IIB
236	1	236	0	71	MALE	2	N0	T2	Stage IB
449	0	177	1	74	MALE	3	N0	T2	Stage IB
840	0	831	1	60	FEMALE	2	N0	T3	Stage IIA
110	1	110	0	62	FEMALE	2	N1	T3	Stage IIB
545	1	545	0	58	FEMALE	3	N0	T3	Stage IV
145	1	145	0	60	MALE	2	N1	T3	Stage IIB
381	1	381	0	41	FEMALE	2	N0	T3	Stage IIA
7	0	7	0	81	MALE	1	N0	T2	Stage IB
702	1			77	FEMALE	3	N1	T3	Stage IIB
120	1	120	0	81	MALE	3	N1	T3	Stage IIB
1854	0	1854	0	65	MALE	1	N0	T2	Stage IB
1542	0	1542	0	64	FEMALE	1	N0	T2	Stage IB
844	0	844	0	61	MALE	2	N0	T3	Stage IIA
308	1	308	0	77	MALE	2	N1	T3	Stage IIB
160	1	98	1	77	FEMALE	2	N1	T2	Stage IIB
1332	1	1332	0	66	FEMALE	2	N0	T3	Stage IIA
123	1			49	MALE	2	N1	T3	Stage IIB
634	1			67	MALE	2	N0	T3	Stage IIA
646	0	646	0	67	MALE	3	N1	T3	Stage IIB
360	0	256	1	54	MALE	3	N1	T3	Stage IIB
360	0	360	0	58	FEMALE	3	N1	T3	Stage IIB
466	1	449	1	81	FEMALE	2	N1	T3	Stage IIB
143	1	143	0	76	MALE	2	N1	T3	Stage IIB
244	1	213	1	85	MALE	2	N0	T1	Stage IA
394	1	394	0	65	FEMALE	2	N1	T3	Stage IV
