# Supplementary material for: The Expression and Prognostic Roles of MCMs in Pancreatic Cancer
Source: PLoS One. 2016 Oct 3;11(10):e0164150. doi: 10.1371/journal.pone.0164150 (PMC5047525; doi:10.1371/journal.pone.0164150)
Supplement: S3 File — (XLSX) [file pone.0164150.s003.xlsx]

## Sheet: Sheet1
Ki67	RRM1	hENT	MMP2	MMP7	MMP9	CDK1	CCNB1	CDH1	VIM
9.8	9.68	11.37	13.27	14.18	9.07	8.21	7.96	12.56	14.98
11.38	10.83	9.89	14.01	11.81	11.82	8.98	9.77	13.44	13.97
10.98	10.09	10.9	13.99	14.18	11.48	8.99	9.5	13.62	14.68
9.24	9.74	10.77	14.33	13.26	10.39	7.83	8.13	13.95	14.99
8.64	9.76	11.36	13.15	13.32	11.46	6.72	7.27	12.7	14.24
6.49	8.99	11.42	12.68	3.09	8.62	6.11	7.61	12.14	14.56
10.1	9.87	10.71	13.03	13.64	9.01	8.54	8.45	14.76	13.69
10.13	10.36	11.02	12.81	13.79	9.25	9.06	8.76	14.01	14.25
12	10.35	8.86	10.1	9.13	4.2	9.22	10.69	14.02	10.97
9.65	10.17	11.17	15.1	13.84	9.54	8.49	9.18	12.09	15.41
11.26	10.27	10.66	14.92	15.34	10.65	9.17	9.99	13.36	15.9
8.85	9.76	11.71	14.16	13.69	9.89	7.13	7.27	14.19	14.27
9.78	10.52	10.59	15.2	14.06	9.96	8.51	9.54	13.52	14.92
10.24	9.85	10.26	15.02	14.35	11.04	8.58	9.12	13.34	15.06
10.25	10.06	10.69	13.13	13.89	10.33	8.81	9.78	12.71	14.16
11.15	10.51	10.01	11.45	11.84	11.44	9.04	9.45	11.62	14.96
7.92	9.57	10.82	16.26	13.79	8.13	6.79	7.36	11.02	15.89
10.58	9.77	10.18	15.17	12.84	10.32	9.18	9.41	13.12	14.57
10.44	10.3	11.14	13.22	14.98	9.46	8.94	9.4	13.6	14.39
9.65	9.7	10.27	13.16	15.9	8.18	9.92	9.81	12.78	14.48
9.76	9.87	10.23	15.08	14.06	9.27	8.29	8.49	13.16	14.77
10.66	9.82	11.28	10.71	15.01	8.37	8.73	8.94	13.63	12.54
10.02	10.34	11.58	14.07	14.83	10.09	8.72	9.03	12.76	14.13
9.87	9.62	10.72	14.92	12.28	12.56	8.3	8.6	12.95	15.19
9.07	9.64	11.46	12.92	13.16	6.86	7.62	8.52	12.74	14.09
9.83	9.6	11.23	14.23	14.69	10.1	8.68	8.34	13.3	14.52
8.22	9.56	11.87	13.75	13.52	9.05	6.78	7.26	12.44	15.1
9.5	9.63	11.78	14.3	14.88	8.62	8.67	8.11	13.15	15.27
11.2	10.04	11.72	12.35	15.4	8.31	9.16	9.09	13.71	13.94
10.6	10.53	10.08	10.88	13.69	9.87	8.92	9.59	13.39	13.08
11.2	10.04	11.15	12.88	14.07	9.7	8.92	8.79	13.84	14.35
10.51	9.83	10.83	11.67	13.16	10.42	8.82	8.92	13.03	13.91
10.72	10.3	10.31	13.68	12.94	9.35	8.53	9.09	11.98	14.56
10.76	9.72	10.9	13.91	13.22	9.37	9.04	9.42	13.38	14.01
10.83	9.93	11.07	11.33	13.78	8.56	9.26	8.88	13.08	13.57
9.09	9.99	11.16	14.37	13.94	9.8	7.2	8.06	12.92	14.82
5.31	9.22	10.87	6.65	0.67	5.6	5.19	8.22	12.18	15.57
9.43	9.68	10.96	13.71	14.29	12.85	7.97	8.22	13.18	14.87
9.72	9.73	11.4	14.32	12.88	9.69	7.26	7.36	11.86	15.17
11.39	9.8	10.33	12.97	12.43	9.9	9.08	9.53	13.17	13.38
11.85	10.95	11	12.77	14.24	7.54	10.38	10.8	12.89	14.13
10.59	10	11.53	15.47	13.91	5.46	8.93	8.56	11.79	14.9
5.65	9.72	11.48	11.08	11.76	7.14	4.37	6.22	13.4	13.8
10.33	10	11.67	12.42	14.06	8.61	8.31	8.67	13.99	13.77
9.51	9.58	10.22	13.34	10.71	12.15	7.92	7.53	11.3	15.65
9.69	10.03	11.2	14.43	12.02	8.92	8.21	8.1	12.51	14.82
10.02	9.93	10.82	14	14.56	10.22	8.82	9.14	13.91	15.21
10.39	10.08	10.97	13.25	13.81	9.32	8.12	8.77	13.85	14.26
9.52	10.37	11.11	13.87	13.91	9.89	7.91	8.37	12.99	14.69
10.39	9.78	10.91	12.96	13.92	9.26	7.81	8.59	13.52	14.54
10.4	10.17	10.71	12.68	12.29	11.36	8.82	8.3	13.69	13.9
8.4	9.56	11.48	14.3	14.57	9.31	6.66	7.26	12.72	15.09
8.2	10.04	11.34	6.74	0	4.04	6.35	9	13.05	12.58
10.12	9.54	11.31	13.47	13.05	12.5	8.69	9.23	13.73	14.07
10.76	9.93	11.52	12.84	14.39	10.05	9.01	9.11	14.04	14.02
7.18	9.58	11.18	15.72	12.43	8.93	5.49	6.84	11.54	15.67
9.69	10.13	10.94	14.88	14.69	8.78	7.67	8.62	13.35	14.67
10.49	9.7	11.76	13.36	14.34	10.9	8.87	9.13	13.6	14.52
10.74	10.34	10.61	15.5	12.94	10.08	8.85	8.79	12.69	15.15
9.31	9.82	10.83	14.25	14.63	9.02	8.3	8.13	13.39	14.43
10.13	9.87	10.7	14.55	15.86	9.4	8.56	8.14	13.69	14.88
9.35	9.61	10.9	14.01	14.08	8.66	7.22	7.51	13.17	14.25
10.7	10.17	10.08	14.94	14.32	10.25	9.02	9.16	13.45	14.09
11.62	10.15	10.25	14.21	14.43	9.78	9.26	9.85	13.49	14.46
9.95	9.65	10.87	14.26	12.51	12.95	8.29	8.67	12.73	15.45
9.28	9.78	11.18	14.53	13.47	10.76	7.71	7.67	13.36	15.03
10.8	10.15	11.41	14.39	13.12	12.32	8.75	9.04	12.92	15.21
10.94	9.64	9.49	13.05	15.33	7.76	9.59	9.16	13.23	12.86
10.29	10.19	10.89	12.36	14	8.97	8.41	8.12	13.11	13.4
9.51	9.84	11.67	14.05	14.8	11.37	9.49	9.25	12.29	15.35
10.93	10.03	11.28	13.42	11.16	9.44	8.41	8.29	12.97	14.5
6.26	9.12	10.9	11.93	10.51	6.65	5.51	7.34	11.5	13.59
10.55	10	10.8	14.31	13.91	10.97	8.9	9.4	12.47	14.96
10.29	9.74	11.55	14.31	14.44	12.02	9.02	9.4	13.33	15.33
9.64	9.87	11.21	11.13	14.53	9.8	8.3	8.01	13.49	13.05
10.24	9.61	10.85	13.87	13.16	12.14	8.62	9.04	13.51	14.62
9.55	9.78	11.59	13.03	12.96	10.22	7.37	7.76	12.11	14.6
10.97	10.35	11.23	13.43	17.12	9.15	9.38	9.96	12.98	14.19
9.57	9.97	11.22	13.21	14.71	8.75	8.52	8.73	12.58	14.7
10.8	10.51	10.27	14.63	12.03	8.78	9.14	8.65	13.7	14.38
10.86	9.92	10.26	16.09	13.17	11.2	9.56	9.6	12.81	15.23
10.2	10.01	11.2	14.03	15.02	9.19	8.4	8.24	13.93	14.67
10.85	10.34	10.48	13.15	13.42	11.4	9.55	9.8	13.91	13.71
10.2	10.22	10.21	12.03	5.56	10.8	8.06	8.89	11.83	13.36
9.61	10.05	11.38	13.34	15.11	11.63	8.45	8.32	13.33	15.03
9.63	9.54	11.19	13.87	15.5	10.73	7.68	8.75	12.87	14.42
11.35	10.55	11.03	13.79	14.65	7.77	9.68	9.35	14	14.17
9.97	9.83	11.4	13.86	14.43	9.19	7.98	8.56	13.1	14.46
9.94	10.08	11.02	14.43	15.13	11.9	7.96	8.73	12.23	15.79
11.58	9.93	11.97	13.49	12.29	9.85	9.62	9.66	13.11	14.88
10.49	10.87	11.25	16.21	13.34	11.58	9.36	8.86	12.5	15.26
9.33	10.04	10.75	14.76	15.4	9.14	7.36	8.94	13.33	14.34
10.83	10.11	11.45	10.75	13.97	7.85	9.11	9.09	13.63	12.91
9.52	9.8	10.89	14.35	14.36	10.58	7.55	8.13	12.69	14.78
9.47	9.64	10.96	14.88	13.86	11.8	7.34	7.9	11.33	15.53
10.5	10.43	10.62	14.35	13.33	9.73	9.15	9.02	13.37	14.57
10.28	10.24	11.22	13.66	14.28	10.96	8.72	8.91	13.34	14.78
9.89	10.37	10.04	12.03	14.32	6.8	9.02	9.41	13.12	13.57
10.09	9.43	11.47	13.5	15.14	11.23	8.62	8.37	13.48	14.1
9.79	9.79	11.07	14.41	14.52	9.28	8	8.47	12.6	14.79
9.51	10.04	11.07	13.85	15.05	10.18	7.61	8.44	13.19	14.79
8.87	9.77	11.45	13.95	11.98	8.71	7.12	7.43	12.78	14.47
12.81	9.68	11.32	12.08	14.14	11.47	9.91	10.2	13.28	13.83
9.73	9.73	10.91	15.8	13.93	10.8	7.89	8.24	11.94	15.61
11.05	10.13	10.49	15.73	12.99	9.16	9.31	8.77	11.64	15.31
10.73	10.3	10.74	13.4	15.16	10.83	8.83	9.58	12.55	14.42
9.86	9.56	11.58	13.85	12.4	10.36	8.36	8.12	11.46	14.46
10.04	9.41	10.89	12.6	15.27	11.51	9.1	9.04	12.71	14.4
9.24	9.98	11.17	12.64	11.83	9.08	7.32	8.65	13.22	14.6
11.16	9.97	10.29	14.48	12.29	9.4	9.01	9.1	13	14.79
9.01	9.95	10.73	15.2	14.93	10.41	7.56	7.89	12.47	15.61
9.83	9.74	11.07	14.43	12.48	9.12	7.88	7.99	13.62	15.25
10.89	10.12	10.44	14.37	14.13	8.32	9.28	9.38	13.35	14.21
10.13	10.47	11.62	16.43	11.46	12.48	8.14	8.22	13.67	15.12
10.49	9.98	11.03	14.73	12.71	11.79	8.66	8.33	13.11	15.23
11.78	10.59	9.9	12.6	10.27	7.54	9.02	9.97	14.2	12.83
9.56	10.17	11.19	15.13	15.89	10.39	7.76	8.04	12.78	15.73
11.52	10.69	10.01	12.68	8.13	11.22	10.52	9.83	14.11	14.22
11.22	10.6	10.43	13.56	12.38	7.49	9.51	9.53	13.64	13.34
8.96	9.59	11.02	14.83	14.14	13.03	7.31	7.45	12.51	15.86
10.84	9.74	10.86	14.28	13.63	11.27	9.4	9.12	12.88	14.83
8.65	9.81	11.55	14.53	13.71	9.62	7.72	7.79	11.79	14.95
8.95	9.94	10.78	14.36	14.84	12.6	7.13	7.64	13.09	15.2
8.7	9.87	11.29	13.03	14.23	7.91	7.1	7.41	13.14	14.58
9.65	10.03	11.65	14.06	13.26	8.88	8.02	7.98	12.23	14.9
10.51	10.48	11.21	12.43	15.07	11.22	8.82	8.86	14.25	13.69
10.67	9.88	9.57	10.57	2.3	11.57	8.61	8.55	9.61	14.63
10.59	10.25	10.45	14.06	10.37	10.65	9.6	9.74	13.38	13.97
9.19	10.06	12.36	12.63	12.9	7.98	8	8.3	12.81	15.42
10.16	9.98	10.88	14.95	14.86	10.75	8.19	9.66	14.17	15.33
11.66	10.81	10.91	13.47	13.47	8.98	9.89	10.1	13.64	14.14
11.55	10.11	10.91	13.53	14.63	8.76	10.07	9.01	13.23	14.18
11.73	10.12	12.1	13.03	13.92	10.02	9.57	10.85	13.7	15.06
9.67	9.88	11.06	14.29	13.43	12.45	8.08	8.5	13.48	14.72
11.39	10.29	10.28	13.74	12.96	9.93	9.76	10.13	13.36	14.07
8.71	9.84	11.33	14.74	15.97	9.2	6.98	7.21	13.16	15.15
10.33	9.92	10.66	12.57	15.14	11.01	8.62	7.96	14.12	14.68
9.1	10.04	10.28	14.01	14.08	11.32	7.63	8.92	14.28	14.17
10.51	9.97	11.7	14.61	14.9	10.92	9.14	9.77	13.44	16.15
11.72	11.34	11.25	12.86	13.44	9.58	9.61	9.6	13.81	14.18
9.04	10.2	11.39	14.56	14.57	8.31	7.47	7.61	12.96	15.2
11.32	11.23	10.65	13.38	11.81	12.51	9.99	9.9	12.92	14.9
11.42	10.64	10.35	12.82	11.82	8.68	9.16	9.5	13.85	13.35
9.43	9.83	10.37	14.52	14.08	8.85	7.61	9.02	13.74	14.68
10.92	10.04	11.95	14.19	14.76	10.94	8.49	8.67	13.56	15.07
11.02	10.76	10.03	13.95	13.83	9.22	9.62	9.98	12.6	14.74
11.52	10.8	10.78	11.78	12.68	6.89	9.43	8.44	14.19	12.36
10.85	10.17	10.26	11.69	11.95	9.02	8.98	8.88	13.27	13.14
10.02	9.45	10.82	13.45	14.29	10.16	8.23	7.77	13.12	14.52
10.83	10.77	12.18	15.68	13.48	9.26	8.72	9.58	13.72	15.39
4.54	10.26	11.76	8.64	4.61	4.81	5.61	7.49	11.44	15.17
4.44	9.58	7.72	8.61	0	5.55	3.98	6.77	13.16	11.96
11.13	11.15	10.81	11.56	8.02	6.72	9.62	10.13	13.3	12.14
8.89	9.27	12.32	12.38	14.01	12.39	7.47	7.4	13.53	15.66
10.68	10.9	12.84	13.83	13.06	10.14	8.81	9.86	13.4	14.67
9.61	10.06	11.42	13.82	13.6	9.35	8.19	8.28	12.8	15
10.7	10.32	12.18	12.4	16.13	11.24	9.22	10.55	13.26	14.91
10.67	9.77	11.15	12.66	12.46	9.05	8.7	8.04	13.04	14.4
9.79	9.57	10.51	11.84	12.82	8.89	8.04	7.56	13.41	13.11
9.18	9.81	11.52	14.46	14.01	8.3	7.34	7.4	12.7	15.23
11.41	11.31	10.4	14.67	2.23	13.93	10.1	10.77	5.73	16.79
9.42	9.56	10.7	14.57	15.13	10.63	8.05	8.65	12.28	15.21
11.54	10.23	10.78	12.79	14.07	10.91	9.77	9.53	13.51	13.9
10.76	9.83	10.19	12.58	13.67	9.39	8.6	9.15	12.89	13.6
11.61	10.49	11	14.02	11.67	8.74	8.97	9.46	14.06	14.03
